# Supplementary material for: Colorectal Cancer Risk in Korean Patients with Inflammatory Bowel Disease: A Nationwide Big Data Study of Subtype and Socioeconomic Disparities
Source: J Clin Med. 2025 Aug 5;14(15):5503. doi: 10.3390/jcm14155503 (PMC12347564; doi:10.3390/jcm14155503)
Supplement: Supplementary file 1 [file jcm-14-05503-s001.zip]

Archive with 1 entries (1 files):
- jcm-3748861-supplementary.pdf
